# Supplementary material for: Detection and diversity of viruses infecting African yam (Dioscorea rotundata) in a collection and F1 progenies in Côte d'Ivoire shed light to plant‐to‐plant viral transmission
Source: Plant Pathol. 2021 May 14;70(6):1486–95. doi: 10.1111/ppa.13393 (PMC8360134; doi:10.1111/ppa.13393)
Supplement: Supplementary file 1 — Table S1 [file PPA-70-1486-s002.xlsx]

## Sheet: Table S1
Supplemetary Table 1:	Severity scores of viral symptoms and results of PCR-based detection tests of 8 viruses in the 38 accessions of D. rotundata from the CNRA collection.
Code name of	Severity	Results of PCR-based detection tools for eight yam viruses								Number of sequenced clones			Number of non-redundant nucleotide sequences
D. rotundata accessions	score	badnavirus	CMV	DMaV	macluravirus	potexvirus	YaV1	YMV	YMMV	badnavirus	DMaV	potexvirus	badnavirus	DMaV	potexvirus
CivcDr401	3	-	-	+	-	-	-	+	-		3			1
CivcDr402	3	+	-	-	-	-	-	+	-	3			3
CivcDr403	3	-	-	+	-	-	-	+	-
CivcDr404	3	+	-	+	-	-	-	+	-	5			5
CivcDr405	4	-	-	+	-	-	-	+	-		3			2
CivcDr406	2	-	-	+	-	-	-	+	-
CivcDr407	3	+	-	+	-	-	-	+	-
CivcDr408	2	-	-	+	-	-	-	+	-		1			1
CivcDr409	3	+	-	+	-	-	-	+	-	5			4
CivcDr410	2	+	-	+	-	-	-	+	-		2			2
CivcDr411	3	-	-	+	-	+	-	+	-			11			7
CivcDr412	2	-	-	+	-	-	-	+	-
CivcDr413	3	+	-	+	-	-	-	+	-		3			1
CivcDr414	2	-	-	+	-	-	-	+	-
CivcDr415	2	+	-	+	-	-	-	+	-
CivcDr416	3	+	-	+	-	-	-	+	-		3			3
CivcDr417	3	+	-	+	-	-	-	+	-
CivcDr418	3	-	-	+	-	-	-	+	-
CivcDr419	3	+	-	-	-	-	-	+	-
CivcDr227	2	+	-	+	-	-	-	+	-	9			8
CivcDr068	2	-	-	+	-	-	-	+	-
CivcDr152	4	+	-	+	-	-	-	+	-		3			3
CivcDr033	3	-	-	+	-	-	-	+	-
CivcDr163	3	+	-	-	-	-	-	+	-
CivcDr214	4	-	-	+	-	-	-	+	-		3			3
CivcDr026	3	-	-	-	-	-	-	+	-
CivcDr050	2	+	-	+	-	-	-	+	-
CivcDr081	3	-	-	+	-	-	-	+	-
CivcDr052	2	-	-	+	-	-	-	+	-		3			2
CivcDr065	2	+	-	+	-	-	-	+	-	11			11
CivcDr101	3	+	-	+	-	-	-	+	-		3			1
CivcDr015	2	+	-	+	-	-	-	+	-
CivcDr076	1	-	-	+	-	-	-	+	-		3			3
CivcDr060	2	-	-	+	-	-	-	+	-
CivcDr119	3	+	-	-	-	-	-	+	-
CivcDr072	3	-	-	+	-	-	-	+	-
CivcDr057	2	-	-	+	-	-	-	+	-		3			3
CivcDr041	2	-	-	+	-	-	-	+	-
	Total	18	0	33	0	1	0	38	0	33	33	11	31	25	7
Legend:		Amplification product of badnavirus cloned for sequencing
		Amplification product of DMaV cloned for sequencing
		Amplification product of potexvirus cloned for sequencing
	" + "	Infected accession for the targeted virus
	" - "	Non-infected accession for the targeted virus
