# Supplementary material for: Detection and diversity of viruses infecting African yam (Dioscorea rotundata) in a collection and F1 progenies in Côte d'Ivoire shed light to plant‐to‐plant viral transmission
Source: Plant Pathol. 2021 May 14;70(6):1486–95. doi: 10.1111/ppa.13393 (PMC8360134; doi:10.1111/ppa.13393)
Supplement: Supplementary file 2 — Table S2 [file PPA-70-1486-s003.xlsx]

## Sheet: Table S2
Supplemetary Table 2:	Severity scores of viral symptoms and results of PCR-based detection tests of 4 viruses in the two D. rotundata F1 hybrid progenies and their 3 genitors.
	Code name of	Severity	Results of PCR-based detection tools for 4 yam viruses
Progenies	F1 Hybrids and genitors	score	badnaviruses	DMaV	potexviruses	YMV
	Cnraigr09/00001 (F)	3	-	-	-	+
	TDr95/18555 (M)	2	-	+	-	+		Legend:
Cnraigr09/00001 x TDr95/18555	Cnraigr17/00070	2.11111	-	-	-	+		" + "	Infected plant by the targeted virus
Cnraigr09/00001 x TDr95/18555	Cnraigr17/00071	2.22222	-	-	-	+		" - "	Non infected plant by the targeted virus
Cnraigr09/00001 x TDr95/18555	Cnraigr17/00072	2.22222	-	-	-	-		Genitors of each progeny are highlighted in green
Cnraigr09/00001 x TDr95/18555	Cnraigr17/00074	2.38889	-	-	+	+		(F)	Female
Cnraigr09/00001 x TDr95/18555	Cnraigr17/00075	1.88889	-	-	-	-		(M)	Male
Cnraigr09/00001 x TDr95/18555	Cnraigr17/00076	1.83333	-	-	-	-
Cnraigr09/00001 x TDr95/18555	Cnraigr17/00078	2	-	-	-	-
Cnraigr09/00001 x TDr95/18555	Cnraigr17/00080	2.05556	-	-	-	+
Cnraigr09/00001 x TDr95/18555	Cnraigr17/00081	2.05556	-	-	-	-
Cnraigr09/00001 x TDr95/18555	Cnraigr17/00082	2.22222	-	-	-	-
Cnraigr09/00001 x TDr95/18555	Cnraigr17/00084	1.88889	-	-	-	+
Cnraigr09/00001 x TDr95/18555	Cnraigr17/00085	2.27778	-	-	-	+
Cnraigr09/00001 x TDr95/18555	Cnraigr17/00087	2.22222	-	-	-	-
Cnraigr09/00001 x TDr95/18555	Cnraigr17/00089	2.27778	-	-	-	-
Cnraigr09/00001 x TDr95/18555	Cnraigr17/00091	2	-	-	-	-
Cnraigr09/00001 x TDr95/18555	Cnraigr17/00092	2.61111	-	-	-	-
Cnraigr09/00001 x TDr95/18555	Cnraigr17/00096	1.44444	-	-	-	+
Cnraigr09/00001 x TDr95/18555	Cnraigr17/00098	2.16667	-	-	-	+
Cnraigr09/00001 x TDr95/18555	Cnraigr17/00100	1.94444	-	-	+	-
Cnraigr09/00001 x TDr95/18555	Cnraigr17/00101	2.25	-	-	-	+
Cnraigr09/00001 x TDr95/18555	Cnraigr17/00103	2	-	-	-	+
Cnraigr09/00001 x TDr95/18555	Cnraigr17/00106	2.44444	-	-	-	-
Cnraigr09/00001 x TDr95/18555	Cnraigr17/00111	2.22222	-	-	-	+
Cnraigr09/00001 x TDr95/18555	Cnraigr17/00112	2.11111	-	-	-	+
Cnraigr09/00001 x TDr95/18555	Cnraigr17/00114	1.88889	-	-	-	-
Cnraigr09/00001 x TDr95/18555	Cnraigr17/00118	2	-	-	-	+
Cnraigr09/00001 x TDr95/18555	Cnraigr17/00119	2.16667	-	-	-	-
Cnraigr09/00001 x TDr95/18555	Cnraigr17/00123	2.16667	-	-	-	+
Cnraigr09/00001 x TDr95/18555	Cnraigr17/00124	2	-	-	-	-
Cnraigr09/00001 x TDr95/18555	Cnraigr17/00126	1.77778	-	-	-	+
Cnraigr09/00001 x TDr95/18555	Cnraigr17/00128	1.66667	-	-	-	+
Cnraigr09/00001 x TDr95/18555	Cnraigr17/00129	2	-	-	-	-
Cnraigr09/00001 x TDr95/18555	Cnraigr17/00133	2	-	-	-	-
Cnraigr09/00001 x TDr95/18555	Cnraigr17/00134	2.44444	-	-	-	+
Cnraigr09/00001 x TDr95/18555	Cnraigr17/00138	2	-	-	-	-
Cnraigr09/00001 x TDr95/18555	Cnraigr17/00145	1.88889	-	-	-	-
Cnraigr09/00001 x TDr95/18555	Cnraigr17/00146	2.44444	-	-	-	-
Cnraigr09/00001 x TDr95/18555	Cnraigr17/00147	1.94444	-	-	-	+
Cnraigr09/00001 x TDr95/18555	Cnraigr17/00149	2.11111	-	-	-	-
Cnraigr09/00001 x TDr95/18555	Cnraigr17/00152	1.77778	-	-	-	-
Cnraigr09/00001 x TDr95/18555	Cnraigr17/00156	2.33333	-	-	-	+
Cnraigr09/00001 x TDr95/18555	Cnraigr17/00158	2.08333	-	-	-	-
Cnraigr09/00001 x TDr95/18555	Cnraigr17/00161	2.33333	-	-	-	+
Cnraigr09/00001 x TDr95/18555	Cnraigr17/00165	2.16667	-	-	-	-
Cnraigr09/00001 x TDr95/18555	Cnraigr17/00167	2.22222	-	-	-	-
Cnraigr09/00001 x TDr95/18555	Cnraigr17/00172	2.22222	-	-	-	-
Cnraigr09/00001 x TDr95/18555	Cnraigr17/00174	2.22222	-	-	-	-
Cnraigr09/00001 x TDr95/18555	Cnraigr17/00175	2	-	-	-	-
Cnraigr09/00001 x TDr95/18555	Cnraigr17/00179	1.88889	-	-	-	+
Cnraigr09/00001 x TDr95/18555	Cnraigr17/00180	2	-	-	-	+
Cnraigr09/00001 x TDr95/18555	Cnraigr17/00181	1.72222	-	-	-	+
Cnraigr09/00001 x TDr95/18555	Cnraigr17/00183	2.33333	-	-	-	-
Cnraigr09/00001 x TDr95/18555	Cnraigr17/00185	2.16667	-	-	-	+
Cnraigr09/00001 x TDr95/18555	Cnraigr17/00186	2.72222	-	-	-	-
Cnraigr09/00001 x TDr95/18555	Cnraigr17/00193	2.11111	-	-	-	-
Cnraigr09/00001 x TDr95/18555	Cnraigr17/00194	1.83333	-	-	-	+
Cnraigr09/00001 x TDr95/18555	Cnraigr17/00196	2.44444	-	-	-	-
Cnraigr09/00001 x TDr95/18555	Cnraigr17/00202	2.41667	-	-	-	-
Cnraigr09/00001 x TDr95/18555	Cnraigr17/00204	1.83333	-	-	-	+
Cnraigr09/00001 x TDr95/18555	Cnraigr17/00207	2.22222	-	-	-	-
Cnraigr09/00001 x TDr95/18555	Cnraigr17/00210	1.88889	-	-	-	-
Cnraigr09/00001 x TDr95/18555	Cnraigr17/00212	2.44444	-	-	-	-
Cnraigr09/00001 x TDr95/18555	Cnraigr17/00213	2.11111	-	-	-	-
Cnraigr09/00001 x TDr95/18555	Cnraigr17/00214	2	-	-	-	+
Cnraigr09/00001 x TDr95/18555	Cnraigr17/00215	1.94444	-	-	-	+
Cnraigr09/00001 x TDr95/18555	Cnraigr17/00219	2	-	-	-	-
Cnraigr09/00001 x TDr95/18555	Cnraigr17/00221	2	-	-	-	+
Cnraigr09/00001 x TDr95/18555	Cnraigr17/00225	1.83333	-	-	-	-
Cnraigr09/00001 x TDr95/18555	Cnraigr17/00226	1.88889	-	-	-	+
Cnraigr09/00001 x TDr95/18555	Cnraigr17/00233	2.5	-	-	-	-
	Cnraigr09/00001 (F)	3	-	-	-	+
	TDr00/00380 (M)	3	-	+	-	+
Cnraigr09/00001 x TDr00/00380	Cnraigr17/00520	1.83333	-	-	-	-
Cnraigr09/00001 x TDr00/00380	Cnraigr17/00522	2	-	-	-	-
Cnraigr09/00001 x TDr00/00380	Cnraigr17/00525	2	-	-	-	-
Cnraigr09/00001 x TDr00/00380	Cnraigr17/00526	2	-	-	-	-
Cnraigr09/00001 x TDr00/00380	Cnraigr17/00527	2	-	-	-	+
Cnraigr09/00001 x TDr00/00380	Cnraigr17/00528	2.55556	-	-	-	-
Cnraigr09/00001 x TDr00/00380	Cnraigr17/00531	2.11111	-	-	-	+
Cnraigr09/00001 x TDr00/00380	Cnraigr17/00535	2.11111	-	+	-	-
Cnraigr09/00001 x TDr00/00380	Cnraigr17/00536	2.05556	-	-	-	-
Cnraigr09/00001 x TDr00/00380	Cnraigr17/00538	2.22222	-	-	-	-
Cnraigr09/00001 x TDr00/00380	Cnraigr17/00539	2	-	-	-	-
Cnraigr09/00001 x TDr00/00380	Cnraigr17/00540	1.72222	-	-	-	-
Cnraigr09/00001 x TDr00/00380	Cnraigr17/00546	1.88889	-	-	-	+
Cnraigr09/00001 x TDr00/00380	Cnraigr17/00547	2	-	-	-	-
Cnraigr09/00001 x TDr00/00380	Cnraigr17/00549	1.75	-	-	-	-
Cnraigr09/00001 x TDr00/00380	Cnraigr17/00552	1.83333	-	-	-	+
Cnraigr09/00001 x TDr00/00380	Cnraigr17/00553	1.88889	-	-	-	+
Cnraigr09/00001 x TDr00/00380	Cnraigr17/00554	2.55556	-	-	-	-
Cnraigr09/00001 x TDr00/00380	Cnraigr17/00555	2	-	-	-	+
Cnraigr09/00001 x TDr00/00380	Cnraigr17/00556	2.22222	-	-	-	-
Cnraigr09/00001 x TDr00/00380	Cnraigr17/00557	2.33333	-	-	-	+
Cnraigr09/00001 x TDr00/00380	Cnraigr17/00559	1.83333	-	-	-	-
Cnraigr09/00001 x TDr00/00380	Cnraigr17/00560	2.66667	-	-	-	-
Cnraigr09/00001 x TDr00/00380	Cnraigr17/00562	2.5	-	-	-	+
Cnraigr09/00001 x TDr00/00380	Cnraigr17/00563	2.55556	-	-	-	-
Cnraigr09/00001 x TDr00/00380	Cnraigr17/00565	2.11111	-	-	-	-
Cnraigr09/00001 x TDr00/00380	Cnraigr17/00566	2.11111	-	-	-	-
Cnraigr09/00001 x TDr00/00380	Cnraigr17/00567	2.22222	-	-	-	-
Cnraigr09/00001 x TDr00/00380	Cnraigr17/00569	1.55556	-	-	-	-
Cnraigr09/00001 x TDr00/00380	Cnraigr17/00570	2.44444	-	-	-	+
Cnraigr09/00001 x TDr00/00380	Cnraigr17/00571	2.66667	-	-	-	+
Cnraigr09/00001 x TDr00/00380	Cnraigr17/00573	2.25	-	-	-	-
Cnraigr09/00001 x TDr00/00380	Cnraigr17/00574	1.88889	-	-	-	+
Cnraigr09/00001 x TDr00/00380	Cnraigr17/00575	2.22222	-	+	-	+
Cnraigr09/00001 x TDr00/00380	Cnraigr17/00576	2.11111	-	-	-	-
Cnraigr09/00001 x TDr00/00380	Cnraigr17/00577	1.94444	-	-	-	+
Cnraigr09/00001 x TDr00/00380	Cnraigr17/00579	2.16667	-	-	-	-
Cnraigr09/00001 x TDr00/00380	Cnraigr17/00580	1.83333	-	-	-	-
Cnraigr09/00001 x TDr00/00380	Cnraigr17/00581	2.33333	-	-	-	-
Cnraigr09/00001 x TDr00/00380	Cnraigr17/00582	1.77778	-	-	-	-
Cnraigr09/00001 x TDr00/00380	Cnraigr17/00583	2.33333	-	-	-	+
Cnraigr09/00001 x TDr00/00380	Cnraigr17/00585	2.44444	-	-	-	+
Cnraigr09/00001 x TDr00/00380	Cnraigr17/00587	2.5	-	-	-	-
Cnraigr09/00001 x TDr00/00380	Cnraigr17/00589	1.77778	-	-	-	-
Cnraigr09/00001 x TDr00/00380	Cnraigr17/00591	2.33333	-	-	-	+
Cnraigr09/00001 x TDr00/00380	Cnraigr17/00592	2.22222	-	-	-	-
Cnraigr09/00001 x TDr00/00380	Cnraigr17/00594	2.5	-	-	-	-
Cnraigr09/00001 x TDr00/00380	Cnraigr17/00597	1.72222	-	-	-	+
Cnraigr09/00001 x TDr00/00380	Cnraigr17/00598	2.22222	-	-	-	+
Cnraigr09/00001 x TDr00/00380	Cnraigr17/00599	2.72222	-	-	-	+
Cnraigr09/00001 x TDr00/00380	Cnraigr17/00600	2.16667	-	-	-	+
Cnraigr09/00001 x TDr00/00380	Cnraigr17/00604	1.88889	-	-	-	-
Cnraigr09/00001 x TDr00/00380	Cnraigr17/00605	2	-	-	-	+
Cnraigr09/00001 x TDr00/00380	Cnraigr17/00606	2.61111	-	-	-	+
Cnraigr09/00001 x TDr00/00380	Cnraigr17/00607	2.22222	-	-	-	-
Cnraigr09/00001 x TDr00/00380	Cnraigr17/00609	2.33333	-	-	-	-
Cnraigr09/00001 x TDr00/00380	Cnraigr17/00610	2.44444	-	-	-	+
Cnraigr09/00001 x TDr00/00380	Cnraigr17/00614	2.22222	-	-	-	+
Cnraigr09/00001 x TDr00/00380	Cnraigr17/00616	2.16667	-	-	-	-
Cnraigr09/00001 x TDr00/00380	Cnraigr17/00617	1.83333	-	-	-	+
Cnraigr09/00001 x TDr00/00380	Cnraigr17/00619	2.33333	-	-	-	-
Cnraigr09/00001 x TDr00/00380	Cnraigr17/00627	1.55556	-	-	-	+
Cnraigr09/00001 x TDr00/00380	Cnraigr17/00632	1.94444	-	-	-	+
Cnraigr09/00001 x TDr00/00380	Cnraigr17/00639	2.5	-	-	-	+
Cnraigr09/00001 x TDr00/00380	Cnraigr17/00641	2.33333	-	-	-	-
Cnraigr09/00001 x TDr00/00380	Cnraigr17/00642	2.11111	-	-	+	-
Cnraigr09/00001 x TDr00/00380	Cnraigr17/00651	2.11111	-	-	-	-
Cnraigr09/00001 x TDr00/00380	Cnraigr17/00652	2.11111	-	-	+	-
Cnraigr09/00001 x TDr00/00380	Cnraigr17/00661	2.44444	-	-	-	+
Cnraigr09/00001 x TDr00/00380	Cnraigr17/00662	2	-	-	-	-
Cnraigr09/00001 x TDr00/00380	Cnraigr17/00664	2.38889	-	-	-	+
Cnraigr09/00001 x TDr00/00380	Cnraigr17/00667	1.94444	-	-	-	-
Cnraigr09/00001 x TDr00/00380	Cnraigr17/00669	1	-	-	-	+
Cnraigr09/00001 x TDr00/00380	Cnraigr17/00670	2.16667	-	-	-	+
Cnraigr09/00001 x TDr00/00380	Cnraigr17/00677	2.11111	-	-	-	-
Cnraigr09/00001 x TDr00/00380	Cnraigr17/00682	2.22222	-	-	-	+
Cnraigr09/00001 x TDr00/00380	Cnraigr17/00683	2.22222	-	-	-	+
Cnraigr09/00001 x TDr00/00380	Cnraigr17/00686	2.22222	-	-	-	-
Cnraigr09/00001 x TDr00/00380	Cnraigr17/00689	2.11111	-	-	-	+
Cnraigr09/00001 x TDr00/00380	Cnraigr17/00692	1.25	-	-	-	-
Cnraigr09/00001 x TDr00/00380	Cnraigr17/00695	2	-	-	-	+
Cnraigr09/00001 x TDr00/00380	Cnraigr17/00711	2.22222	-	-	-	-
Cnraigr09/00001 x TDr00/00380	Cnraigr17/00714	1.94444	-	-	-	-
Cnraigr09/00001 x TDr00/00380	Cnraigr17/00721	1.88889	-	-	-	+
Cnraigr09/00001 x TDr00/00380	Cnraigr17/00722	2	-	-	-	-
Cnraigr09/00001 x TDr00/00380	Cnraigr17/00723	2.66667	-	-	-	-
Cnraigr09/00001 x TDr00/00380	Cnraigr17/00726	2.11111	-	-	-	-
Cnraigr09/00001 x TDr00/00380	Cnraigr17/00727	2	-	-	-	-
Cnraigr09/00001 x TDr00/00380	Cnraigr17/00728	2.44444	-	-	-	-
Cnraigr09/00001 x TDr00/00380	Cnraigr17/00735	1.88889	-	-	-	+
Cnraigr09/00001 x TDr00/00380	Cnraigr17/00736	2.11111	-	-	-	+
Cnraigr09/00001 x TDr00/00380	Cnraigr17/00738	1.44444	-	-	-	-
Cnraigr09/00001 x TDr00/00380	Cnraigr17/00753	1.88889	-	-	-	+
Cnraigr09/00001 x TDr00/00380	Cnraigr17/00757	2.66667	-	-	-	+
Cnraigr09/00001 x TDr00/00380	Cnraigr17/00762	1.33333	-	-	-	-
Cnraigr09/00001 x TDr00/00380	Cnraigr17/00776	2.66667	-	-	-	+
Cnraigr09/00001 x TDr00/00380	Cnraigr17/00777	2.11111	-	-	-	-
Cnraigr09/00001 x TDr00/00380	Cnraigr17/00784	2.11111	-	-	-	-
Cnraigr09/00001 x TDr00/00380	Cnraigr17/00786	2.33333	-	-	-	+
Cnraigr09/00001 x TDr00/00380	Cnraigr17/00787	1.83333	-	-	-	+
Cnraigr09/00001 x TDr00/00380	Cnraigr17/00789	2.11111	-	-	-	-
Cnraigr09/00001 x TDr00/00380	Cnraigr17/00800	2.22222	-	-	-	+
Cnraigr09/00001 x TDr00/00380	Cnraigr17/00801	2.33333	-	-	-	+
Cnraigr09/00001 x TDr00/00380	Cnraigr17/00802	2.05556	-	-	-	-
Cnraigr09/00001 x TDr00/00380	Cnraigr17/00809	1.83333	-	-	-	+
Cnraigr09/00001 x TDr00/00380	Cnraigr17/00816	2	-	-	-	+
Cnraigr09/00001 x TDr00/00380	Cnraigr17/00817	2.61111	-	-	-	-
Cnraigr09/00001 x TDr00/00380	Cnraigr17/00832	1.83333	-	-	-	+
Cnraigr09/00001 x TDr00/00380	Cnraigr17/00833	2.11111	-	-	-	-
Cnraigr09/00001 x TDr00/00380	Cnraigr17/00859	2.44444	-	-	-	-
Cnraigr09/00001 x TDr00/00380	Cnraigr17/00865	2	-	-	-	+
Cnraigr09/00001 x TDr00/00380	Cnraigr17/00871	2.22222	-	-	-	-
Cnraigr09/00001 x TDr00/00380	Cnraigr17/00874	2.16667	-	-	-	+
Cnraigr09/00001 x TDr00/00380	Cnraigr17/00877	1.83333	-	-	-	+
Cnraigr09/00001 x TDr00/00380	Cnraigr17/00886	2.33333	-	-	-	+
Cnraigr09/00001 x TDr00/00380	Cnraigr17/00887	2.33333	-	-	-	-
Cnraigr09/00001 x TDr00/00380	Cnraigr17/00896	1.88889	-	-	-	-
Cnraigr09/00001 x TDr00/00380	Cnraigr17/00898	1.5	-	-	-	+
Cnraigr09/00001 x TDr00/00380	Cnraigr17/00899	2.33333	-	-	-	-
Cnraigr09/00001 x TDr00/00380	Cnraigr17/00903	2.05556	-	-	-	-
Cnraigr09/00001 x TDr00/00380	Cnraigr17/00904	1.77778	-	-	-	+
Cnraigr09/00001 x TDr00/00380	Cnraigr17/00905	1.66667	-	-	-	+
Cnraigr09/00001 x TDr00/00380	Cnraigr17/00974	2	-	-	-	-
Cnraigr09/00001 x TDr00/00380	Cnraigr17/00975	2.16667	-	-	-	-
Cnraigr09/00001 x TDr00/00380	Cnraigr17/00979	1.77778	-	-	-	-
Cnraigr09/00001 x TDr00/00380	Cnraigr17/00980	2.22222	-	-	-	+
Cnraigr09/00001 x TDr00/00380	Cnraigr17/00982	2.08333	-	-	-	-
Cnraigr09/00001 x TDr00/00380	Cnraigr17/00984	1.83333	-	-	-	-
Cnraigr09/00001 x TDr00/00380	Cnraigr17/01137	2	-	-	-	-
Cnraigr09/00001 x TDr00/00380	Cnraigr17/01138	2.11111	-	-	-	-
Cnraigr09/00001 x TDr00/00380	Cnraigr17/01139	1.83333	-	-	-	-
Cnraigr09/00001 x TDr00/00380	Cnraigr17/01140	2.11111	-	-	-	-
Cnraigr09/00001 x TDr00/00380	Cnraigr17/01142	1.66667	-	-	-	+
Cnraigr09/00001 x TDr00/00380	Cnraigr17/01143	2	-	-	-	-
Cnraigr09/00001 x TDr00/00380	Cnraigr17/01144	2.27778	-	+	-	+
Cnraigr09/00001 x TDr00/00380	Cnraigr17/01145	1.88889	-	-	-	-
